# Supplementary material for: Occurrence of long-term depression in the cerebellar flocculus during adaptation of optokinetic response
Source: eLife. 2018 Mar 27;7:e36209. doi: 10.7554/eLife.36209 (PMC5871328; doi:10.7554/eLife.36209)
Supplement: Figure 1—source data 1. [file elife-36209-fig1-data1.xlsx]

## Sheet: Figure 1-Source Data 1
OKR gain
		Time (min)
Mouse		0	10	20	30	40	50	60
1	Non-blind	0.306946	0.501008	0.561475	0.682809	0.639618	0.59293	0.646059
2	Non-blind	0.272107	0.393331	0.392503	0.613673	0.440225	0.534505	0.606167
3	Non-blind	0.339264	0.431156	0.508235	0.532503	0.645586	0.609615	0.678116
4	Non-blind	0.314799	0.383723	0.454838	0.476847	0.558897	0.564207	0.628517
5	Non-blind	0.381205	0.457118	0.540629	0.541853	0.72103		0.748502
6	Non-blind	0.368257	0.419201	0.551384	0.589936	0.546458	0.513947	0.612147
7	Non-blind	0.372558	0.493254	0.544101	0.520277	0.548469	0.593677	0.644074
8	Non-blind	0.310549	0.299974	0.404895	0.442885	0.514591	0.571817	0.669713
9	Non-blind	0.366937	0.415446	0.584875	0.646158	0.634104	0.58809	0.675254
10	Non-blind	0.327073	0.476032	0.493876	0.543043	0.519888	0.577885	0.564536
11	Non-blind	0.312132	0.388298	0.439875	0.494737	0.578259	0.562545	0.613547
12	Non-blind	0.333205	0.411853	0.411629	0.557641	0.514529	0.540728	0.531159
13	Non-blind	0.340736	0.431605	0.489184	0.643497	0.66831	0.708337	0.673461
14	Non-blind	0.448067	0.455777	0.645874	0.646911	0.502489	0.655051	0.586877
15	Non-blind	0.308373	0.364237	0.476355	0.582297	0.562043	0.624489	0.590038
16	Non-blind	0.335236	0.447349	0.480645	0.622537	0.58196	0.682941	0.617757
17	Non-blind	0.348791	0.504775	0.538521	0.579488	0.634375	0.760031	0.639243
18	Non-blind	0.358097	0.48943	0.548519	0.655455	0.703818	0.775945	0.705506
19	Non-blind	0.324968	0.380249	0.484514	0.437821	0.551065	0.565966	0.57541
20	Non-blind	0.331052	0.424084	0.452401	0.453527	0.664253	0.636002	0.618931
21	Non-blind	0.390014	0.498743	0.58483	0.569384	0.567065	0.681325	0.677363
22	Non-blind	0.307816	0.396505	0.354691	0.446214	0.474521	0.521232	0.504602
23	Non-blind	0.308283	0.333069	0.37466	0.450023	0.477121	0.657982	0.541896
48	Blind	0.25874	0.462085	0.629043	0.553707	0.702663	0.768003	0.81117
49	Blind	0.192214	0.311337	0.333875	0.333125	0.356464	0.340138	0.412148
50	Blind	0.288863	0.444923	0.539498	0.663437	0.729004	0.747086	0.780181
51	Blind	0.304746	0.448008	0.585316	0.630281	0.581212	0.639115
52	Blind	0.302581	0.469764	0.493616	0.579765	0.550998	0.632622	0.726931
53	Blind	0.261446	0.344338	0.364795	0.433192	0.486077	0.471039	0.459122
54	Blind	0.315853	0.423902	0.444165	0.472732	0.465608	0.47793	0.491639
55	Blind	0.21871	0.378837	0.450543	0.524641	0.567406	0.603787	0.586549
Mean		0.320955	0.421916	0.489012	0.545819	0.570584	0.606632	0.620554
SEM		0.00894163	0.00994953	0.0145659	0.0153875	0.0158815	0.0175236	0.0164545
p value (paired t-test) (0 min vs 60 min)								< 0.001
The mouse number (identifier) is common throughout souce data tables.
