# Supplementary material for: Occurrence of long-term depression in the cerebellar flocculus during adaptation of optokinetic response
Source: eLife. 2018 Mar 27;7:e36209. doi: 10.7554/eLife.36209 (PMC5871328; doi:10.7554/eLife.36209)
Supplement: Figure 2—source data 1. [file elife-36209-fig2-data1.xlsx]

## Sheet: Figure 2-Source Data 1
qEPSC amplitude (pA)
Mouse	Cell	OKR training	Region		Mean amplitude (pA)	SEM	No. of events	Rs (MΩ)	Ri (MΩ)
24	1	Untrained	H-zone	Non-blind	12.4764	0.521602	219	15.3772	169.6
24	2	Untrained	H-zone	Non-blind	9.48665	0.273865	267	18.5668	302.384
25	3	Untrained	H-zone	Non-blind	10.0443	1.08516	146	14.6898	179.056
26	4	Untrained	H-zone	Non-blind	11.0159	0.277794	586	19.9113	154.157
27	5	Untrained	H-zone	Non-blind	10.6138	0.217615	269	12.6219	162.412
28	6	Untrained	H-zone	Non-blind	12.2706	0.646649	130	14.6647	272.787
29	7	Untrained	H-zone	Non-blind	9.64425	0.441257	154	17.0442	210.728
30	8	Untrained	H-zone	Non-blind	9.88951	0.18746	266	15.3981	199.072
30	9	Untrained	H-zone	Non-blind	10.1729	0.259761	337	15.6805	225.262
56	10	Untrained	H-zone	Blind	10.8997	0.396096	171	15.2542	193.073
57	11	Untrained	H-zone	Blind	10.4399	0.21471	349	15.436	153.353
57	12	Untrained	H-zone	Blind	9.691	0.21129	168	13.5195	139.451
58	13	Untrained	H-zone	Blind	10.4684	0.389606	149	17.5032	182.563
59	14	Untrained	H-zone	Blind	10.9961	0.477683	145	13.1842	208.033
Mean					10.5793			15.5477	199.798
SEM					0.242966			0.602654	14.6349
1	1	Trained	H-zone	Non-blind	9.69488	0.251423	386	12.7649	127.966
2	2	Trained	H-zone	Non-blind	9.50442	0.400696	139	17.4003	248.718
3	3	Trained	H-zone	Non-blind	9.85936	0.414979	225	14.521	169.41
3	4	Trained	H-zone	Non-blind	10.6725	0.361572	184	18.3493	307.248
4	5	Trained	H-zone	Non-blind	10.1971	0.336942	184	13.1095	302.317
4	6	Trained	H-zone	Non-blind	9.43137	0.157859	485	14.9444	299.753
5	7	Trained	H-zone	Non-blind	8.48552	0.263576	155	17.27	146.33
6	8	Trained	H-zone	Non-blind	9.34251	0.16789	243	19.6825	151.099
7	9	Trained	H-zone	Non-blind	9.89403	0.310576	119	14.1327	140.215
8	10	Trained	H-zone	Non-blind	10.0701	0.259761	204	18.8475	213.181
8	11	Trained	H-zone	Non-blind	9.54996	0.145874	600	17.0402	244.075
48	12	Trained	H-zone	Blind	10.0147	0.262301	173	18.5849	151.568
49	13	Trained	H-zone	Blind	10.1658	0.272032	240	17.8775	175.975
50	14	Trained	H-zone	Blind	9.33923	0.162146	212	14.2211	165.865
50	15	Trained	H-zone	Blind	9.9384	0.224311	210	15.3867	157.266
50	16	Trained	H-zone	Blind	9.58664	0.209219	154	17.5367	192.413
Mean					9.73416			16.303	214.02
SEM					0.122913			0.566197	23.7518
p value (Students' t-test) (untrained vs trained)					0.00320848			0.368995	0.62625
31	1	Untrained	Paraflocculus	Non-blind	10.0132	0.175371	269	16.6034	178.347
32	2	Untrained	Paraflocculus	Non-blind	10.346	0.215317	169	17.5564	197.699
33	3	Untrained	Paraflocculus	Non-blind	10.7101	0.25719	165	17.0573	136.47
34	4	Untrained	Paraflocculus	Non-blind	10.278	0.363605	115	15.935	136.401
34	5	Untrained	Paraflocculus	Non-blind	10.0438	0.32305	128	15.6307	117.54
35	6	Untrained	Paraflocculus	Non-blind	11.245	0.359255	249	11.0643	106.217
36	7	Untrained	Paraflocculus	Non-blind	11.1022	0.281532	143	14.4503	135.443
Mean					10.534			15.471	144.016
SEM					0.187195			0.828778	12.3237
9	1	Trained	Paraflocculus	Non-blind	10.4475	0.454423	118	14.2199	149.993
10	2	Trained	Paraflocculus	Non-blind	10.2503	0.206852	305	18.2411	147.986
10	3	Trained	Paraflocculus	Non-blind	10.1316	0.25719	209	15.2318	179.18
11	4	Trained	Paraflocculus	Non-blind	10.6766	0.263853	276	19.2504	134.399
12	5	Trained	Paraflocculus	Non-blind	10.7092	0.245047	229	14.3686	129.587
12	6	Trained	Paraflocculus	Non-blind	10.0952	0.276912	175	19.4746	204.63
Mean					10.3851			16.7977	157.629
SEM					0.10961			1.00437	11.7627
p value (Students' t-test) (untrained vs trained)					0.525228			0.325713	0.445748
The mouse number (identifier) is common throughout souce data tables.
