# Supplementary material for: Occurrence of long-term depression in the cerebellar flocculus during adaptation of optokinetic response
Source: eLife. 2018 Mar 27;7:e36209. doi: 10.7554/eLife.36209 (PMC5871328; doi:10.7554/eLife.36209)
Supplement: Figure 3—source data 1. [file elife-36209-fig3-data1.xlsx]

## Sheet: Figure 3-Source Data 1
LTD
					EPSC amplitude (pA)
					Time (min)
Mouse	Cell	OKR training	Region		-5	-4	-3	-2	-1	2	3	4	5	6	7	8	9	10	11	12	13	14	15	16	17	18	19	20	21	22	23	24	25	26	27	28	29	30	31	32	33
37	1	Untraied	H-zone	Non-blind	100.75	101.705	100.267	104.902	100	87.3814	79.8234	78.2612	79.2712	83.9126	83.9617	74.2275	71.3354	73.6705	65.446	80.2571	66.562	76.9308	84.7425	83.175	83.391	74.6314	71.8053	74.5815	71.185	70.2268	75.8021	78.4843	68.3465	66.57	67.1396	67.0406	66.9707	71.7105	67.6227	65.9742	65.7485
38	2	Untraied	H-zone	Non-blind	99.6869	98.8668	105.009	99.4292	100	92.3446	92.8959	92.3216	90.4328	90.8401	84.7969	90.1058	87.6676	90.6054	81.7433	87.6072	86.5654	89.0086	86.3876	88.5398	83.8349	78.0081	80.1333	78.8601	82.5457	79.951	69.4051	70.4846	70.6974	76.6328	81.4067	72.2548	71.6211	75.2834	76.0149	69.4148	71.2873
39	3	Untraied	H-zone	Non-blind	96.6285	103.777	103.304	99.949	100	85.2952	85.7586	88.5207	82.5308	86.1016		90.963	88.7802		102.148	93.6579	92.2514	85.9278	82.167	88.8057	87.7329	89.0166	87.288	86.9937		83.4901	82.167	77.7507	81.3699	77.864	77.7598	80.6632	77.3149	80.3017	82.0767	80.9273	77.6995
40	4	Untraied	H-zone	Non-blind	98.2257	94.3764	97.6674	91.8946	100	123.478	104.471	99.8621	109.83	106.279	98.7998	93.0179	86.4134	93.4542	87.8373	83.3077	80.5818	71.0562	69.4636	61.8751	69.5041	59.9485	54.0923	57.074	55.6749	60.6139	59.0669	59.8282	56.5976	58.524	66.3327	48.7317	52.4029	46.0447	44.1714	49.6451	40.0475
41	5	Untraied	H-zone	Non-blind	99.6676	95.4894	100.527	97.7166	100	83.7501	94.0063	95.7784	82.3069	87.9973	83.7092	89.887	89.933	87.8362	101.473	92.6051	100.678	86.504	67.2065	80.5848	80.359	88.9511	89.0738	92.5182	102.491	87.9385	89.9044	87.1638	79.2009	78.037	77.5614	86.8492	72.376	82.8166	88.836	90.8561	78.6464
41	6	Untraied	H-zone	Non-blind	104.57	109.231	97.3717	103.644	100	94.4907	95.9006	90.0016	84.0331	84.1207	78.6039	77.1307	86.1706	93.6448	79.3631	84.4769	82.0175	74.8235	86.1669	67.7186	78.5763	75.7351	78.2389	72.4554	75.8586	68.0317	67.9407	73.7653	65.8264	66.738	71.6874	68.1136	79.805	60.9688	71.125	62.4333	70.7691
42	7	Untraied	H-zone	Non-blind	97.5051	95.7118	95.9473	94.9126	100	82.3959	81.3153	87.0719	75.2508	77.826	80.7351	89.8784	71.1814	69.0547	65.6722	66.3468	64.2315	67.1069	71.7738	69.0357	71.6289	65.7872	68.9126	65.7736	66.8868	63.4871	66.5395	69.0484	69.595	67.1573	64.4602	67.675	64.7549	59.5841	70.9491	62.0385	58.353
43	8	Untraied	H-zone	Non-blind	97.5437	104.688	104.669	104.701	100	85.2006	69.3222	63.0776	71.7471	62.3559	68.2978	63.3826	63.652	62.3582	74.8867	72.9677	60.1771	81.3341	74.5226	62.5413	66.4565	72.4974	67.9094	75.8546	73.6138	71.9975	74.2184	66.0152	72.5863	71.173	72.0566	60.4149	65.2203	60.3045	59.4195	70.6045	72.4422
60	9	Untraied	H-zone	Blind	101.896	110.98	118.005	98.1216	100	95.3821	98.0649		89.3043	81.3095	79.8008	76.0735	85.2475	77.9714	86.0828	85.9153	100.467	88.3569	91.4411	102.421	94.984	106.715	84.1475	84.971	85.0664	106.295	87.7946	75.6359	77.4904	72.6114	51.2897	53.4965	66.3877	87.7868	70.8527	76.404	73.8207
60	10	Untraied	H-zone	Blind	115.02	112.107	114.153	114.191	100	88.2925	99.2634	90.3748	94.9082	98.5203	92.0315	87.6714	82.0132	80.3002	94.4056	75.6547	75.2515	75.2264	86.1255	74.1138	81.7808	88.5262	77.3486	68.1907	74.3645	83.0918	68.9258	77.5275	60.9145	85.6823	70.4472	83.2345	66.9527	70.8687	79.3555	88.2981	90.8667
61	11	Untraied	H-zone	Blind	104.233	96.4477	96.2093	112.178	100		85.7268	79.9509	82.0788	83.958	91.4449	76.3867	87.3222	74.472	96.1602	92.904	71.0858	77.6695	77.1896		81.5013	70.1973	64.858	75.8559	72.1892	73.1233	61.186	57.1174	67.606				66.6112	69.6094	73.7959	63.6621	63.0955
62	12	Untraied	H-zone	Blind	109.25	107.176	104.644	109.387	100	74.5927	74.2687	76.171	76.5103	73.9749	70.8075	91.165	82.1226	69.9413	62.0677	61.4146	54.0194	65.9706	53.4011	52.4194	45.839		44.4466		49.2857	49.1606	53.1197	58.6496	56.7215	59.4775	52.7078	69.6297		56.069	56.306		55.5291
63	13	Untraied	H-zone	Blind	93.4108	97.793	95.9587	111.61	100	93.2776	106.445	87.9077	58.5671	66.3739	75.6536	79.5697	76.5415	71.4505	86.6662	85.5913	85.5945	83.7315	91.6628	100.338	93.7842	101.598	100.39	94.4699	91.0294	84.5972	86.9802	77.8051	91.6097	87.6001		77.3342	92.6419	89.3314	75.4221	78.1047	85.401
64	14	Untraied	H-zone	Blind	100.364	86.197	88.2942	91.6907	100		82.8914	74.234	77.9963	84.8047	81.4193	82.0567	82.0733	70.9196	81.1444	75.8702	89.9747		85.3556	83.8336	84.5143	80.7675	78.0739	83.5166	77.2602	79.6546	70.4607	74.8539	66.9634	78.2534	72.1944	73.3716	71.3874	61.9587	52.3294	50.7704	48.0944
Mean					101.339	101.039	101.573	102.452	100	90.4901	89.2967	84.8872	82.4834	83.4553	82.3125	82.9654	81.461	78.1292	83.2212	81.3269	79.2469	78.7421	79.1147	78.1078	78.8491	80.9523	74.7656	77.7781	75.1885	75.8328	72.3936	71.7236	70.3947	72.7939	68.7536	69.9084	70.3421	69.4742	69.1626	69.9333	67.9858
SEM					1.48162	1.9717	2.0516	1.98557	0	3.45146	2.987	2.79066	3.16248	3.05257	2.34384	2.3418	2.10956	2.83991	3.46685	2.63084	3.8985	2.16477	2.88605	4.19484	3.34843	3.76431	3.85127	2.97132	3.84109	3.70919	2.98397	2.32925	2.58458	2.49855	2.67192	3.07734	2.62384	3.40086	3.26968	3.54248	3.75081
p value (paired t-test) (-2 min vs 30 min)																																						< 0.001
13	1	Trained	H-zone	Non-blind	105.984	106.45	100.145	103.805	100	78.9462	75.5969	87.0976	94.6093	99.7633	88.8853	83.7841	96.8037	87.1344	95.0389	91.3049	94.3059	104.897	103.366	98.0813	114.594	102.668	102.128	110.526	108.849	100.37	108.321	104.019	110.885	111.466	106.712	94.7035	89.4942	90.4777	94.9355	85.7488	89.6942
14	2	Trained	H-zone	Non-blind	104.6	102.625	106.129	102.042	100	100.682	107.848	111.424	91.913	94.9092	102.04	120.074	91.5245	84.3366	100.242	118.067	110.959	114.286	107.195	96.2492	107.873	106.655	111.041	123.058	100.904	107.131	106.523	96.0761	113.145	105.086	100.359	91.0089	113.629	102.471	104.53	100.722	110.351
15	3	Trained	H-zone	Non-blind	104.253	104.897	100.55	108.76	100	105.533	100.995	114.688	109.481	104.314	88.5578	99.0307	101.878	97.9071	94.021	94.6936	110.844	114.112	120.371	99.3391	110.979	119.119	95.6945	93.6228	94.5298	93.7369	95.511	87.7932	94.5881	104.789	97.0105	106.993	97.6082	106.435	109.61	96.1946	102.799
16	4	Trained	H-zone	Non-blind	105.45	104.128	99.4987	107.009	100	82.7952	85.855	97.3808	83.4093	84.3064	83.5077	85.9005	85.3629	83.6159	90.3192	87.3398	79.2209	81.8646	88.6216	82.7894	66.3395	74.3245	66.5119	84.4719	91.208	70.604	79.2685	85.3169	69.8155	87.6653	71.5765	82.6586	76.8988	81.1267
17	5	Trained	H-zone	Non-blind	93.0629	97.7463	93.8549	102.552	100	113.639	103.381	119.228	124.093	137.394	118.245	128.671	141.267	143.411	127.697	144.512	158.1	136.176	154.215	148.777	136.565	143.677	133.675	133.34	143.511	135.802	140.253	144.497	133.241	109.377	101.056	93.6251	103.004	107.314	113.944	122.6	111.612
18	6	Trained	H-zone	Non-blind	100.514	106.659	100.917	106.332	100	85.0009	83.8488	83.9251	74.7686	87.8521	91.4453	91.4336	86.4181	88.3265	89.5774	90.0622	86.0745	89.3319	90.1431	92.5438	82.6866	84.4356	76.3858	59.4859	75.5779	70.7595	72.8144	84.95	79.573	80.5128	92.2876	95.8418	83.8228	99.2366	87.7547	83.1477	103.25
18	7	Trained	H-zone	Non-blind	99.9231	111.098	100.931	105.163	100	86.9498	93.2683	81.9499	73.4524	70.5031	77.179	76.2376	76.9968	77.049	83.8316	87.5644	96.1008	100.403	94.5587	103.684	96.4251	104.09	85.4152	88.4011	93.6974	96.5649	98.5383	95.0303	86.9297	88.5461	91.8751	79.0269	90.2711	90.2711	79.3457		80.8813
51	8	Trained	H-zone	Blind	90.4634	131.19	106.767	110.834	100	93.5002	78.9245	58.9935		79.4548	84.8063	86.7436	85.8434	91.1563	96.6415	74.9873	70.9134	87.6635	76.1382	85.2111	87.8267	86.965	81.0602	91.1084	103.308	108.599	112.365	96.2797	101.564	106.269	98.5945	111.063	101.407	104.285	93.8966	93.7244
52	9	Trained	H-zone	Blind	93.0801	85.8205	91.829	87.8474	100	82.3319	81.2649	79.7441	81.3484	78.7729	83.6222	87.3302	84.782	98.3209	95.726	92.4007	85.8909	83.1693	91.1816	75.9483	72.4055	96.2886	94.4464	106.57	94.9382	91.4229	93.7721	76.0088	88.0907	91.8452	89.2562	86.0866	81.8757	88.0129	91.4151	104.13	83.152
53	10	Trained	H-zone	Blind	97.5939	97.4143	104.464	103.888	100	96.3693	99.1058	112.366	119.477	114.791	112.201	111.774	118.578	113.771	109.524	112.235	119.504	111.095	115.715	110.28	109.93	111.817	108.438	110.472	108.757	97.2832	95.8773		98.8562	85.9816	78.9715		86.0642	91.6126
54	11	Trained	H-zone	Blind	93.6583	95.423	95.0034	106.579	100	99.6626	113.935		117.46	132.445	132.918	140.769	142.427	149.258	150.353	132.907	126.952	120.082	111.611	126.494	122.031	124.412	121.147	123.815	122.983	120.936	119.331	113.514	117.001	111.045	110.837	105.214	112.108	109.389	109.591	111.511	110.171
55	12	Trained	H-zone	Blind	110.512	102.959	98.7215	94.4981	100	86.2766	71.6295	82.1597	67.6433	64.9706		64.7595			63.1033	58.9859	63.0426	62.3106	58.8479	58.4163	87.6669	92.2783	81.761	61.29	80.419	52.7186	77.416	74.4408	74.7019	81.6129	87.5368	62.9555	73.6088	93.8462	90.8003	92.3008
Mean					99.9246	103.868	99.9009	103.276	100	92.6405	91.3044	93.5416	94.3324	95.7897	96.6734	98.0424	101.08	101.299	99.6729	98.755	100.159	100.449	100.997	98.1512	99.61	103.894	96.4753	98.8468	101.557	95.4939	99.9992	96.175	97.3659	97.0163	93.8393	91.7434	92.4826	97.0398	97.5824	98.8978	98.9887
SEM					1.84314	3.12962	1.33874	1.83143	0	3.0868	3.95378	5.70306	6.11049	6.66591	5.28058	6.54743	6.92871	7.32967	6.34075	6.96567	7.68905	5.87667	6.95445	6.77325	6.04397	5.5321	5.68245	6.79423	5.30258	6.56435	5.51559	5.94804	5.44676	3.46722	3.21636	4.17992	3.78447	2.60593	3.55689	4.16693	4.45458
p value (paired t-test) (-2 min vs 30 min)																																						0.0345618
p value (Students' t-test) (untrained vs trained)																																						<0.001
44	1	Untraied	Paraflocculus	Non-blind	90.0086	98.2077	105.326	97.2696	100	92.8407	97.8637	95.317	97.6116	96.2669	89.821	89.0372	88.3043	85.4292	82.8981	91.1618	89.6138	90.593	86.0625	78.1976	74.056	85.0012	76.8118	81.6316	76.2939	66.8185	69.8577	74.699	69.0056	69.0863	62.7269	70.2701	61.5171	63.6621	63.3416	62.4793	61.0402
45	2	Untraied	Paraflocculus	Non-blind	94.6206	96.3513	97.6415	103.235	100	99.9942	100.461	99.6616	105.958	103.804	102.451	99.0122	104.115	89.8862	91.748	87.0684		85.6415	86.4075	83.9035				90.8467	89.9806	95.8186	91.6501	85.5767	83.7451	78.4017	82.2405	72.324	75.4687	71.5133	67.041	70.8942	78.7977
45	3	Untraied	Paraflocculus	Non-blind	93.6368	101.635	90.3066	102.646	100	91.7747	82.7966	103.004	92.8114	87.5157	84.1415	94.832	87.0909	84.7182	70.2426	68.732	78.7401	72.4782	86.3976	88.8495	78.4034	96.6918	74.9345	89.9104	85.8495	86.906	87.5685	71.636	80.3117	72.9206	66.5994	62.0137		84.038		83.9962	76.0262
46	4	Untraied	Paraflocculus	Non-blind	100.466	95.5803	101.952	98.348	100	71.0852	74.5345	78.2601	79.5516	70.1058	68.9865	65.8888	65.3543	71.3758	81.3256	72.7354	70.1148	71.9498	84.9076	76.8395	81.0206	84.5937	94.2269	82.1435	96.7641	87.1049	82.0789	78.1166	71.7363	72.6081	64.5471		81.5839	80.7901	78.904	70.1704	66.1507
46	5	Untraied	Paraflocculus	Non-blind	88.2742	91.9119	96.1801	106.143	100	92.6995	94.3889	96.9284	99.75	95.4068	98.3767	91.803	91.7691	93.7942	98.5838	95.2372	88.5563	94.7068	96.5015	86.883	89.4903	85.2364	79.3557	83.481	83.7471	76.4269	77.4412	74.2892	65.7279	65.26	60.165	59.8668	54.2369	51.5121	58.7738	60.4775	61.7419
47	6	Untraied	Paraflocculus	Non-blind	97.0512	97.7791	104.35	98.2912	100	86.9784	93.2684	89.5768	92.913	99.0574	99.0944	90.0703	88.2788	101.382	90.6157	93.8359	85.3967	86.0259	80.8464	89.8433	96.3134	86.0901	92.7403	78.878	78.6749	83.1709	78.7689	84.0419	77.7283	80.0222	85.5324	74.2073	77.2165	78.3467	76.0099	74.9695	85.2227
Mean					94.0096	96.911	99.2927	100.989	100	89.2288	90.5522	93.7914	94.766	92.0261	90.4785	88.4406	87.4854	87.7642	85.9023	84.7951	82.4843	83.5658	86.8538	84.0861	83.8567	87.5226	83.6138	84.4819	85.2183	82.7076	81.2276	78.0599	74.7092	73.0498	70.3019	67.7364	70.0046	71.6437	68.8141	70.4979	71.4966
SEM					1.829	1.3144	2.32534	1.44274	0	4.00717	4.04331	3.60782	3.63748	4.89359	5.107	4.74521	5.11906	4.12155	4.05137	4.61857	3.31162	3.83723	2.11336	2.24262	3.65572	2.10445	3.73976	1.96619	3.06055	4.08651	3.15815	2.30268	2.85298	2.26465	4.4025	2.61421	4.72848	5.00404	3.461	3.49843	4.06325
p value (paired t-test) (-2 min vs 30 min)																																						0.00387356
15	1	Trained	Paraflocculus	Non-blind	100.295	98.6749	101.849	103.934	100	94.8693	92.4529	83.6172	86.4745	82.6419	83.3919	75.02			72.9359	74.2438	74.6744	79.5871	82.7789	76.0775	75.514	71.2644	74.8568	79.3814	72.1155	71.5779	77.9639	75.6605	73.2015	68.3263	65.2437	75.7718	70.7486	73.7875	75.1655	69.9635	67.3703
19	2	Trained	Paraflocculus	Non-blind	98.8863	93.1832	98.8155	97.6881	100	86.1308	83.684	83.7846	80.6311	73.126	75.2092	76.2497	72.0489	71.7997	71.3355	70.5232	67.4603	65.7201	66.375	60.5943	60.7494	62.9554	63.7857	65.4194	65.3565	66.7334	67.4553	65.1635	66.2465	63.0418	63.9213	63.6739	65.643	63.3201	64.4928	63.3579	64.9998
20	3	Trained	Paraflocculus	Non-blind	101.456	88.2178	102.112	101.579	100	86.3737	82.3836	75.9165	75.0971	92.9307	84.1903	85.5221	84.5771	81.8186	84.5788	77.3755	82.4582	85.1353	98.9872	81.3046	76.4	76.7164	71.6804	70.7108	63.9851	63.8239	69.2697	65.2269	62.4667	56.9107	54.5139	54.7799	55.3177	66.5604	65.4882	64.2158	65.2405
21	4	Trained	Paraflocculus	Non-blind	98.7006	104.569	104.749	108.578	100	88.4393	88.493	85.1698	83.443	94.3781	92.4585	101.801	87.7314	94.3432	102.72	110.516	106.264	120.396	124.968	116.53	112.656	104.537	100.515	92.4772	97.377	106.685	101.275	100.728	97.5569	89.6824	94.8909	92.5175	87.6608	89.277	91.3953	91.5134	79.7849
21	5	Trained	Paraflocculus	Non-blind	103.82	99.7123	94.495	93.0196	100	85.9984	94.2987	93.1362	107.896	100.659	105.626	99.9086	106.001	98.4041	95.1753	96.9792	88.2921	90.2263	82.6491	86.8226	87.5068	73.7637		65.2204	78.4698	101.846	83.5404	91.3751	97.8909	102.08	101.66	104.554	92.2012	95.3775	90.5839	90.3759	93.4025
22	6	Trained	Paraflocculus	Non-blind	94.559	102.48	99.4247	95.6114	100	100.956	102.642	95.3863	103.125	107.542	92.0213	90.6014	89.1238	85.7049	88.6967	88.208	89.8819	88.918	86.1205	86.6727	78.7594	85.3413	80.0485	81.1028	78.5362	85.4837	78.8114	81.2067	80.0889	82.5766	65.763	64.9588	68.395	72.3796	68.7433	62.2133	67.5331
22	7	Trained	Paraflocculus	Non-blind	100.71	97.3999	101.21	94.2986	100	76.0526	80.8173	87.4651	86.9001	75.6602	88.3092	76.8918	77.0611	84.4119	85.944	87.6989	78.5425	77.8042	83.5174	72.7087	80.7996	85.248	78.0199	80.9052	77.4767	81.3716	71.255	60.8588	74.5274	69.3407	69.4181	65.6165	60.5441	68.8295	78.742	60.0188	70.362
Mean					99.7752	97.7482	100.379	99.2441	100	88.4029	89.253	86.3537	89.0809	89.5625	88.7437	86.5707	86.0905	86.0804	85.9123	86.5064	83.939	86.8267	89.3424	82.9587	81.7693	79.9752	78.1511	76.4596	76.1881	82.503	78.5101	77.1741	78.8541	75.9941	73.6301	74.5533	71.5015	75.6474	76.373	71.6655	72.6704
SEM					1.08539	2.10116	1.22408	2.14579	0	2.956	2.94753	2.45556	4.52903	4.86056	3.59326	4.25622	4.43781	3.5664	4.2502	5.29978	4.73425	6.40872	6.93838	6.56666	5.98948	5.05834	4.66865	3.74063	4.20932	6.33589	4.37574	5.62343	5.32713	6.06742	6.63209	6.73572	5.15503	4.55182	4.23287	5.10933	3.94695
p value (paired t-test) (-2 min vs 30 min)																																						0.00278794
p value (Students' t-test) (untrained vs trained)																																						0.565348
The mouse number (identifier) is common throughout souce data tables.
