# Supplementary material for: Occurrence of long-term depression in the cerebellar flocculus during adaptation of optokinetic response
Source: eLife. 2018 Mar 27;7:e36209. doi: 10.7554/eLife.36209 (PMC5871328; doi:10.7554/eLife.36209)
Supplement: Figure 4—source data 1. [file elife-36209-fig4-data1.xlsx]

## Sheet: Figure 4-Source Data 1
Paired-pulse ratio
Mouse	Cell	OKR training	Mean	SEM	No. of trials
40	1	Untrained	1.56649	0.1564	5
42	2	Untrained	1.65257	0.0435776	5
42	3	Untrained	1.6671	0.203077	5
42	4	Untrained	1.58748	0.0828495	5
42	5	Untrained	1.55185	0.0753142	5
Mean			1.6051
SEM			0.0231678
17	1	Trained	1.4816	0.0776381	5
17	2	Trained	1.34522	0.086334	5
21	3	Trained	1.66341	0.0921262	5
21	4	Trained	1.77592	0.0630924	5
23	5	Trained	1.79778	0.087751	5
23	6	Trained	1.5516	0.0194863	5
Mean			1.60259
SEM			0.0719531
p value(Students' t-test) (untrained vs trained)			0.974587
The mouse number (identifier) is common throughout souce data tables.
